# Supplementary material for: Identifying the neural network for neuromodulation in epilepsy through connectomics and graphs
Source: Brain Commun. 2022 Apr 6;4(3):fcac092. doi: 10.1093/braincomms/fcac092 (PMC9123846; doi:10.1093/braincomms/fcac092)
Supplement: fcac092_Supplementary_Data [file fcac092_supplementary_data.zip]

Archive with 5 entries (5 files):
- Supplementary figure 1.docx
- Supplementary figure 2.docx
- Supplementary figure 3.docx
- Supplementary material 1 updated.docx
- Supplementary table 1.docx
